# Supplementary material for: Identification of novel M2 macrophage‐related molecule ATP6V1E1 and its biological role in hepatocellular carcinoma based on machine learning algorithms
Source: J Cell Mol Med. 2024 Sep 18;28(18):e70072. doi: 10.1111/jcmm.70072 (PMC11410555; doi:10.1111/jcmm.70072)
Supplement: Supplementary file 1 — Appendix S1. [file JCMM-28-e70072-s002.xls]

Supplementary file 1. The top 200 molecules with significant correlation with ATP6V1E1
lncRNA	cor	pvalue
BTBD10	0.577470041	3.36E-34
RILPL1	0.577787621	3.03E-34
TRAPPC4	0.577871536	2.95E-34
CSNK1D	0.577954767	2.88E-34
DNTTIP1	0.578162521	2.69E-34
EIF3M	0.578292067	2.58E-34
STARD7	0.578406761	2.49E-34
ARHGAP1	0.578552068	2.38E-34
EXOC3	0.578571678	2.36E-34
HPS4	0.578845365	2.16E-34
DCUN1D5	0.578869539	2.14E-34
RNF4	0.578961679	2.08E-34
SNX11	0.57899584	2.06E-34
RAC1	0.579040944	2.03E-34
POLR3C	0.579122792	1.98E-34
CNPPD1	0.579540531	1.73E-34
PPM1G	0.579686904	1.65E-34
CCDC127	0.579727007	1.63E-34
LEMD2	0.579980441	1.50E-34
DTNBP1	0.580000744	1.49E-34
UBE2A	0.580214842	1.39E-34
NAT10	0.580323203	1.34E-34
ATP6AP1	0.580451948	1.29E-34
LMNB2	0.58053897	1.25E-34
MANBAL	0.580769632	1.16E-34
CAP1	0.580987034	1.08E-34
POLDIP3	0.581354578	9.62E-35
IWS1	0.581367944	9.58E-35
DBNL	0.581821237	8.27E-35
PFDN1	0.581927835	7.99E-35
STIP1	0.582240622	7.22E-35
ANXA2	0.582357003	6.95E-35
HSP90AB1	0.582542692	6.54E-35
RCN2	0.582810118	6.00E-35
ILKAP	0.582938163	5.75E-35
UNC50	0.582955976	5.72E-35
RRAGC	0.582978521	5.68E-35
VPS26A	0.583051766	5.54E-35
IFT52	0.583112999	5.43E-35
STK11IP	0.583277182	5.15E-35
PSMB5	0.583625007	4.60E-35
MRPL9	0.583849216	4.27E-35
OTUB1	0.583935835	4.15E-35
TBC1D25	0.583941851	4.15E-35
AP4M1	0.583980099	4.09E-35
DYNC1LI1	0.584495515	3.46E-35
MED19	0.584823902	3.11E-35
STARD3NL	0.585172322	2.77E-35
CLTA	0.585501973	2.49E-35
AP2M1	0.585508724	2.48E-35
XPO6	0.585674971	2.35E-35
NF2	0.585694582	2.33E-35
RAB7A	0.585742786	2.30E-35
RALA	0.585746691	2.29E-35
BMS1	0.586443302	1.82E-35
G6PC3	0.586534124	1.77E-35
FAM118B	0.586597572	1.73E-35
EFTUD2	0.586658059	1.70E-35
CCT8	0.587194194	1.42E-35
RNH1	0.587287824	1.38E-35
BUD31	0.587304547	1.37E-35
PSME3	0.587452949	1.31E-35
MAPK3	0.587528611	1.27E-35
AKIP1	0.587783448	1.17E-35
MAP4	0.587893118	1.13E-35
MED10	0.587961088	1.10E-35
MPZL1	0.588069366	1.07E-35
SF3B4	0.588506738	9.21E-36
SLC10A3	0.588587747	8.97E-36
AP2A2	0.589660803	6.28E-36
ERCC3	0.589680353	6.23E-36
TUBA1C	0.590018087	5.57E-36
EIF4A3	0.590164592	5.30E-36
RANBP1	0.590188216	5.26E-36
DLGAP4	0.590698851	4.44E-36
DDA1	0.59077859	4.32E-36
PRKAG1	0.590822869	4.26E-36
PHB	0.591143627	3.82E-36
CANT1	0.591204526	3.75E-36
MFAP1	0.591496193	3.40E-36
TTC27	0.592166333	2.71E-36
B4GALT3	0.592454932	2.46E-36
FTSJ1	0.592766257	2.22E-36
AAGAB	0.592820647	2.18E-36
LIMK1	0.593114031	1.97E-36
C15orf39	0.593361453	1.81E-36
RAN	0.593440216	1.76E-36
PEX26	0.593695825	1.62E-36
ACOT9	0.593781152	1.57E-36
VPS37C	0.594107734	1.41E-36
ARPC5	0.594154097	1.39E-36
CS	0.594275021	1.33E-36
ATG3	0.594354492	1.30E-36
NAGK	0.595501244	8.77E-37
DNAJC7	0.595515961	8.73E-37
USP39	0.595916434	7.62E-37
MTCH1	0.596191964	6.93E-37
VPS72	0.596947082	5.36E-37
CCDC22	0.597023232	5.22E-37
WDR1	0.597248244	4.83E-37
TSG101	0.597560094	4.34E-37
UNC45A	0.598167099	3.53E-37
RALY	0.59867341	2.96E-37
COPS8	0.59893016	2.71E-37
PISD	0.599003464	2.65E-37
PIGS	0.599030067	2.62E-37
GRB2	0.599171045	2.50E-37
PSMD2	0.600416639	1.62E-37
SPRYD3	0.600455239	1.60E-37
ATIC	0.600712388	1.47E-37
GRN	0.600854087	1.40E-37
RRP36	0.601318185	1.19E-37
TNIP2	0.601574586	1.09E-37
GTPBP4	0.602270361	8.53E-38
ANXA11	0.602583622	7.65E-38
UTP18	0.602782085	7.13E-38
ATXN10	0.602847528	6.97E-38
MPV17	0.603206828	6.15E-38
RPS6KA4	0.603754024	5.08E-38
GLRX3	0.603907137	4.81E-38
TOMM34	0.605674671	2.59E-38
TIMMDC1	0.606094902	2.23E-38
MCRS1	0.606738433	1.78E-38
SLC41A3	0.607349926	1.43E-38
PNO1	0.607350498	1.43E-38
TOMM22	0.607550129	1.33E-38
PEA15	0.607964529	1.15E-38
RAB11A	0.608501939	9.49E-39
CCT4	0.608705071	8.83E-39
CCT6A	0.608988888	7.98E-39
RHOG	0.609235047	7.31E-39
KLC2	0.609241493	7.29E-39
MORF4L1	0.609825185	5.92E-39
PRMT2	0.610226803	5.12E-39
SMYD5	0.610439383	4.75E-39
RAB35	0.610598358	4.48E-39
GYG1	0.611002311	3.88E-39
TRIM11	0.611651723	3.07E-39
RUVBL1	0.612054572	2.66E-39
RHOA	0.612875897	1.97E-39
CCT7	0.612888333	1.96E-39
CBX3	0.613926533	1.35E-39
CFL1	0.614495805	1.10E-39
RAE1	0.614874259	9.55E-40
SMARCAL1	0.615392005	7.91E-40
MAPRE1	0.617024937	4.35E-40
UBE2Z	0.617181376	4.11E-40
YKT6	0.617922017	3.13E-40
TMEM184B	0.618164522	2.86E-40
RBX1	0.618937223	2.15E-40
PPME1	0.619226276	1.93E-40
DDX27	0.619721853	1.61E-40
SRRD	0.619991292	1.45E-40
NDRG3	0.620010523	1.44E-40
SCAMP3	0.620080923	1.41E-40
PSMD1	0.620283996	1.30E-40
MRPS23	0.620299017	1.30E-40
MAP7D1	0.620936849	1.02E-40
PSMD14	0.621262565	9.06E-41
HMGA1	0.621333129	8.83E-41
LAMTOR1	0.621732002	7.61E-41
TPM3	0.626698116	1.17E-41
CABIN1	0.627009255	1.04E-41
KCMF1	0.627198652	9.67E-42
PHF5A	0.628525318	5.83E-42
MICALL1	0.628872593	5.10E-42
SLC35E4	0.630624596	2.60E-42
ELOVL1	0.63102131	2.23E-42
CCT2	0.631237817	2.05E-42
DCTN2	0.632235926	1.39E-42
MFSD5	0.63452399	5.72E-43
EIF2S2	0.634592053	5.57E-43
PLEKHB2	0.634915133	4.90E-43
ILF2	0.636853422	2.29E-43
GAS2L1	0.638633945	1.13E-43
CHMP4B	0.63949495	8.02E-44
PDCL3	0.639701146	7.39E-44
TPD52L2	0.640228198	5.99E-44
THOC5	0.642217992	2.69E-44
IL17RA	0.642576207	2.33E-44
ZMAT5	0.644694857	9.89E-45
TBC1D22A	0.64571335	6.53E-45
YWHAB	0.646859456	4.09E-45
TRIP4	0.647670896	2.93E-45
EIF4ENIF1	0.650890917	7.74E-46
DNAL4	0.657673705	4.44E-47
YWHAH	0.659857506	1.74E-47
AP1B1	0.662494348	5.57E-48
RAB5C	0.663099789	4.28E-48
EWSR1	0.664174502	2.68E-48
TTLL1	0.664355249	2.47E-48
SMARCB1	0.666236068	1.08E-48
TXNDC9	0.666329621	1.04E-48
EIF3D	0.67693041	8.74E-51
PES1	0.68112505	1.25E-51
DRG1	0.685946008	1.28E-52
ARPC2	0.68844756	3.86E-53
MED15	0.704493991	1.31E-56
UBE2L3	0.724702573	2.51E-61
XRCC6	0.74191719	1.08E-65
