# Supplementary material for: Identification of novel M2 macrophage‐related molecule ATP6V1E1 and its biological role in hepatocellular carcinoma based on machine learning algorithms
Source: J Cell Mol Med. 2024 Sep 18;28(18):e70072. doi: 10.1111/jcmm.70072 (PMC11410555; doi:10.1111/jcmm.70072)
Supplement: Supplementary file 2 — Appendix S2. [file JCMM-28-e70072-s001.xls]

Supplementary file 2. The results of univariate Cox regression analysis
id	HR	HR.95L	HR.95H	pvalue
BTBD10	1.558802598	1.212668844	2.00373379	0.000530065
RILPL1	1.384740228	0.993679987	1.929701237	0.05454052
TRAPPC4	1.826166155	1.417570044	2.352534775	3.16E-06
CSNK1D	1.8035962	1.349481562	2.410525156	6.74E-05
DNTTIP1	1.778117265	1.29838522	2.435102432	0.000333716
EIF3M	1.895254436	1.389519409	2.5850588	5.41E-05
STARD7	1.606828145	1.181021861	2.186154866	0.002535
ARHGAP1	1.510700627	1.200327001	1.901328875	0.000437948
EXOC3	1.656114024	1.230331059	2.229248494	0.00087789
HPS4	1.29279205	1.003162796	1.666041932	0.047215185
DCUN1D5	2.126680834	1.568141383	2.884160457	1.21E-06
RNF4	1.404759257	1.088922334	1.812203229	0.008908031
SNX11	1.750452617	1.263867667	2.424371193	0.000753929
RAC1	1.775095074	1.380077023	2.283178741	7.88E-06
POLR3C	1.643549905	1.291281597	2.091918833	5.41E-05
CNPPD1	1.699294234	1.222400197	2.36223857	0.001605786
PPM1G	2.219127096	1.678192909	2.934421329	2.25E-08
CCDC127	2.107105643	1.545294294	2.873170637	2.47E-06
LEMD2	1.292086065	0.990294807	1.685847879	0.059011595
DTNBP1	1.401474027	1.139022861	1.724398618	0.001420893
UBE2A	1.44510976	1.13053983	1.847208001	0.003286907
NAT10	1.990572057	1.489231903	2.660685085	3.32E-06
ATP6AP1	1.4187821	1.094921283	1.838435947	0.008147655
LMNB2	1.485022404	1.252290959	1.761005719	5.45E-06
MANBAL	1.745397903	1.305549837	2.333433588	0.000170104
CAP1	1.86517821	1.418170204	2.453083378	8.23E-06
POLDIP3	1.366683332	1.079381252	1.730457452	0.009476617
IWS1	1.32828005	0.989633185	1.782809952	0.058682487
DBNL	1.576519526	1.144245526	2.172098347	0.005368574
PFDN1	1.708215163	1.299211848	2.245976318	0.000125835
STIP1	1.942607331	1.511551868	2.496588653	2.13E-07
ANXA2	1.337849304	1.146028314	1.561777087	0.000227664
HSP90AB1	1.423027495	1.138513233	1.778641823	0.001936597
RCN2	1.286204437	1.045934788	1.581668257	0.017049263
ILKAP	1.984979148	1.43982949	2.736533907	2.85E-05
UNC50	1.649003018	1.184528441	2.295606302	0.0030442
RRAGC	1.86480536	1.468501937	2.368058865	3.19E-07
VPS26A	1.895047819	1.41250012	2.542446677	2.01E-05
IFT52	1.432179002	1.164272779	1.761732072	0.000675384
STK11IP	1.560929749	1.210350203	2.013055127	0.000601483
PSMB5	1.946736664	1.384947767	2.736409075	0.000125787
MRPL9	1.614073148	1.296490588	2.009449317	1.85E-05
OTUB1	1.766645201	1.30990383	2.382644585	0.000192419
TBC1D25	1.387812315	1.00710365	1.912437732	0.045152464
AP4M1	1.635349741	1.283804713	2.083158558	6.80E-05
DYNC1LI1	2.353030546	1.760404143	3.145160031	7.47E-09
MED19	2.20565743	1.629216051	2.986052523	3.09E-07
STARD3NL	1.570860981	1.261761323	1.955682248	5.35E-05
CLTA	1.795805466	1.386750753	2.325520476	9.03E-06
AP2M1	1.532168036	1.200160707	1.956020452	0.000616628
XPO6	1.697544949	1.267015154	2.274368105	0.0003916
NF2	1.381155638	1.061464616	1.797130934	0.016215183
RAB7A	2.103766987	1.489591668	2.971173664	2.42E-05
RALA	1.795908127	1.353136161	2.383563526	5.04E-05
BMS1	2.022190995	1.480684414	2.761733954	9.50E-06
G6PC3	1.347896381	1.124086976	1.616266974	0.001270394
FAM118B	1.81190167	1.357126353	2.419072958	5.56E-05
EFTUD2	1.807401395	1.402613667	2.329008965	4.76E-06
CCT8	1.781885727	1.334003911	2.380140504	9.19E-05
RNH1	1.694418781	1.244489019	2.307015137	0.000810885
BUD31	1.700414061	1.246167835	2.320239616	0.000814579
PSME3	1.657323858	1.282319251	2.141995738	0.000113457
MAPK3	1.609900285	1.237076286	2.095084156	0.000395727
AKIP1	2.192816261	1.656801469	2.902244623	4.01E-08
MAP4	1.583156713	1.224539558	2.04679805	0.000455485
MED10	1.71845091	1.372039167	2.152324511	2.43E-06
MPZL1	1.518133759	1.255053355	1.836360264	1.71E-05
SF3B4	1.721341779	1.392763417	2.127437786	5.02E-07
SLC10A3	1.292476044	1.080251775	1.5463935	0.005055443
AP2A2	1.855345505	1.304740609	2.638307508	0.000579962
ERCC3	1.64540155	1.232224998	2.197120059	0.000737169
TUBA1C	1.448948675	1.220802911	1.719730714	2.21E-05
EIF4A3	1.647928445	1.272343712	2.134382505	0.000153667
RANBP1	1.806870543	1.428461903	2.285522037	8.05E-07
DLGAP4	1.632726361	1.281388474	2.080395933	7.32E-05
DDA1	1.458883909	1.098746418	1.937064117	0.009027812
PRKAG1	2.0512718	1.43394013	2.934373556	8.39E-05
PHB	1.587543255	1.20515403	2.091262629	0.001012103
CANT1	1.601899425	1.25558912	2.043727304	0.000149833
MFAP1	1.631574439	1.194233352	2.229074531	0.00210581
TTC27	1.860672607	1.371941001	2.523506875	6.50E-05
B4GALT3	1.682596697	1.3050236	2.169410304	5.99E-05
FTSJ1	1.722582169	1.344624831	2.20677862	1.69E-05
AAGAB	1.395142714	1.029953448	1.889816668	0.031510182
LIMK1	1.354519662	1.152973041	1.591297843	0.000222755
C15orf39	1.258509523	1.048385449	1.510748	0.01362771
RAN	1.84994486	1.462454605	2.340104078	2.90E-07
PEX26	1.482780665	1.079108644	2.037457962	0.015118135
ACOT9	1.56203959	1.202156273	2.029659317	0.000843972
VPS37C	1.695982301	1.303666637	2.206358501	8.30E-05
ARPC5	1.595629634	1.219598784	2.087599596	0.000654933
CS	1.2612756	1.024328784	1.55303274	0.028788263
ATG3	1.977776842	1.424496901	2.745952788	4.64E-05
NAGK	1.555600248	1.170040798	2.068211756	0.002361068
DNAJC7	1.992117551	1.418278943	2.798132452	7.01E-05
USP39	1.907637073	1.419481693	2.563667584	1.85E-05
MTCH1	1.563186016	1.191867454	2.050186464	0.001244691
VPS72	1.61099232	1.310841392	1.97987054	5.82E-06
CCDC22	1.618732354	1.202824343	2.178451451	0.001478991
WDR1	1.301360735	0.982141599	1.724333603	0.066584433
TSG101	1.744825858	1.253681176	2.428382377	0.000965387
UNC45A	1.459134075	1.096015148	1.942557319	0.009656305
RALY	1.569808436	1.235442536	1.994668676	0.000224225
COPS8	2.011257856	1.44123372	2.806732944	3.96E-05
PISD	1.249093444	0.975549086	1.599339751	0.077787539
PIGS	1.437974381	1.19889612	1.724728512	9.03E-05
GRB2	1.864410857	1.386618687	2.506837588	3.73E-05
PSMD2	1.726226632	1.339602891	2.224434127	2.44E-05
SPRYD3	1.471405203	1.106516304	1.956621211	0.007906556
ATIC	1.928311998	1.508484027	2.464982788	1.59E-07
GRN	1.439624385	1.159785223	1.786984631	0.000952764
RRP36	1.752968124	1.318431799	2.330721426	0.000112478
TNIP2	1.518241053	1.13283841	2.034761423	0.005193327
GTPBP4	1.942075158	1.522546187	2.477202959	9.02E-08
ANXA11	1.345201367	1.054681914	1.71574642	0.016901758
UTP18	1.597229316	1.244501108	2.04993107	0.000235067
ATXN10	1.478012292	1.127680253	1.937180623	0.004647339
MPV17	1.545970276	1.263219577	1.892010018	2.37E-05
RPS6KA4	1.567182272	1.179843878	2.081682434	0.001923959
GLRX3	1.775297837	1.32065275	2.386458067	0.000143209
TOMM34	1.628642085	1.27230216	2.084783887	0.000108131
TIMMDC1	2.098769399	1.49813993	2.940201314	1.63E-05
MCRS1	1.666447402	1.248893723	2.223605493	0.000519993
SLC41A3	2.045595442	1.545230804	2.707984271	5.72E-07
PNO1	2.000601098	1.474328199	2.714731195	8.48E-06
TOMM22	1.674384115	1.292637252	2.168870006	9.45E-05
PEA15	1.399353069	1.13768841	1.721199754	0.001466114
RAB11A	1.325763904	0.979503225	1.794429956	0.067869998
CCT4	1.949176586	1.474511901	2.576642047	2.77E-06
CCT6A	1.92233584	1.477932561	2.500367863	1.10E-06
RHOG	1.568042839	1.220568889	2.014436357	0.000432537
KLC2	1.428075238	1.157424077	1.762015259	0.000888651
MORF4L1	1.305557353	0.976665461	1.74520352	0.071778406
PRMT2	1.330347493	1.067819488	1.657419135	0.010926802
SMYD5	1.690171552	1.33168474	2.145162281	1.60E-05
RAB35	1.6344637	1.239245315	2.155724581	0.000503766
GYG1	1.739581047	1.345086253	2.249775591	2.45E-05
TRIM11	1.386115518	1.073624725	1.78956034	0.012245224
RUVBL1	2.101924162	1.616949662	2.7323579	2.85E-08
RHOA	1.818208028	1.3101188	2.523344015	0.00034974
CCT7	2.04661561	1.515649898	2.763590365	2.96E-06
CBX3	1.830106533	1.419478248	2.359521837	3.13E-06
CFL1	1.96934287	1.501377974	2.583167867	9.80E-07
RAE1	1.873813097	1.4217214	2.469664958	8.28E-06
SMARCAL1	1.77667656	1.341687931	2.352692848	6.03E-05
MAPRE1	1.403862022	1.154215	1.707505601	0.000684886
UBE2Z	1.554466379	1.230470265	1.963774169	0.000216398
YKT6	1.630593334	1.292907848	2.056476511	3.63E-05
TMEM184B	1.449035574	1.187727584	1.767833064	0.000256541
RBX1	1.644435859	1.238084755	2.184155233	0.000593179
PPME1	1.988442665	1.467123652	2.695004084	9.39E-06
DDX27	1.777500982	1.340767328	2.356493686	6.38E-05
SRRD	1.474259908	1.106927903	1.963490369	0.007936171
NDRG3	1.489273068	1.227079255	1.807490644	5.55E-05
SCAMP3	1.563525463	1.250407661	1.955051901	8.86E-05
PSMD1	2.496639915	1.774716754	3.512228556	1.49E-07
MRPS23	1.736222398	1.340798061	2.248264152	2.86E-05
MAP7D1	1.514011187	1.236913995	1.853184525	5.78E-05
PSMD14	1.961470414	1.503999595	2.558089906	6.62E-07
HMGA1	1.341529222	1.174075847	1.532865751	1.57E-05
LAMTOR1	1.731130108	1.254319659	2.389192761	0.000842542
TPM3	1.747850374	1.364228261	2.239347342	1.00E-05
CABIN1	1.282106752	1.007618865	1.631368546	0.043206069
KCMF1	2.167005973	1.513002665	3.10370563	2.45E-05
PHF5A	1.850315817	1.392793279	2.458131205	2.18E-05
MICALL1	1.456850595	1.169088725	1.815442754	0.000803965
SLC35E4	1.543344428	1.238845592	1.922686764	0.000108809
ELOVL1	1.848433089	1.446060699	2.362767266	9.36E-07
CCT2	1.912968233	1.479332904	2.473714637	7.59E-07
DCTN2	1.795698448	1.372377381	2.349596374	1.98E-05
MFSD5	1.657573439	1.290794884	2.128571891	7.48E-05
EIF2S2	1.872427106	1.409133038	2.488042772	1.53E-05
PLEKHB2	1.331672239	1.114050482	1.591804844	0.001653522
ILF2	1.624807327	1.289409172	2.04744848	3.88E-05
GAS2L1	1.360555735	1.08171956	1.711267852	0.008506552
CHMP4B	1.609707316	1.248494546	2.07542568	0.000240885
PDCL3	1.686725608	1.30950571	2.17260853	5.17E-05
TPD52L2	1.854323585	1.44783994	2.374928239	1.00E-06
THOC5	1.94185868	1.478466503	2.550490745	1.83E-06
IL17RA	1.427932601	1.068472758	1.908323349	0.01605841
ZMAT5	1.354784844	1.001615215	1.832482121	0.048788287
TBC1D22A	1.480887044	1.135258726	1.931741536	0.003785788
YWHAB	2.064888932	1.538007926	2.772265493	1.41E-06
TRIP4	1.359245499	0.994692347	1.857406796	0.054034515
EIF4ENIF1	1.494272821	1.144867317	1.950314444	0.00312166
DNAL4	1.314241801	1.04219989	1.657293892	0.020928729
YWHAH	1.615430988	1.276276937	2.044710831	6.64E-05
AP1B1	1.665860153	1.237372346	2.242728359	0.000768585
RAB5C	1.762949645	1.291376303	2.406727955	0.000356947
EWSR1	1.909482268	1.393900311	2.615769939	5.62E-05
TTLL1	1.55827799	1.231595015	1.971614261	0.000219607
SMARCB1	1.517026278	1.174545625	1.959369375	0.001411388
TXNDC9	1.87070922	1.386205491	2.524555709	4.22E-05
EIF3D	1.586225542	1.249478574	2.013729185	0.000151074
PES1	1.732647016	1.366880818	2.196289275	5.54E-06
DRG1	1.757774774	1.324220295	2.333276547	9.49E-05
ARPC2	1.718862887	1.313614489	2.249129899	7.87E-05
MED15	1.534319678	1.191812075	1.975258451	0.000895554
UBE2L3	1.988838224	1.475948073	2.679957076	6.23E-06
XRCC6	1.682144625	1.271311303	2.225741667	0.000272478
